# Supplementary material for: A Recognition Method for Soft Objects Based on the Fusion of Vision and Haptics
Source: Biomimetics (Basel). 2023 Feb 20;8(1):86. doi: 10.3390/biomimetics8010086 (PMC9944461; doi:10.3390/biomimetics8010086)
Supplement: Supplementary file 1 [file biomimetics-08-00086-s001.zip]

Archive with 1 entries (1 files):
- biomimetics-2143630-supplementary.mp4
